# Supplementary material for: Induction of Conjugation and Zygospore Cell Wall Characteristics in the Alpine Spirogyra mirabilis (Zygnematophyceae, Charophyta): Advantage under Climate Change Scenarios?
Source: Plants (Basel). 2021 Aug 23;10(8):1740. doi: 10.3390/plants10081740 (PMC8402014; doi:10.3390/plants10081740)
Supplement: Supplementary file 1 [file plants-10-01740-s001.zip]

Archive with 2 entries (2 files):
- ESM 1_final.pdf
- ESM 2_final.pdf
